# Supplementary material for: Expression Analysis of XTH in Stem Swelling of Stem Mustard and Selection of Reference Genes
Source: Genes (Basel). 2020 Jan 20;11(1):113. doi: 10.3390/genes11010113 (PMC7016721; doi:10.3390/genes11010113)
Supplement: Supplementary file 1 [file genes-11-00113-s001.zip]

Archive with 2 entries (2 files):
- genes-653213-Supplementary-Figures.docx
- genes-653213-Supplementary-Tables.docx
